# Supplementary material for: A novel in vitro assay model developed to measure both extracellular and intracellular acetylcholine levels for screening cholinergic agents
Source: PLoS One. 2021 Oct 12;16(10):e0258420. doi: 10.1371/journal.pone.0258420 (PMC8509891; doi:10.1371/journal.pone.0258420)
Supplement: S1 Dataset — (XLSX) [file pone.0258420.s002.xlsx]

## Sheet: Physostigmine
Cell (intracellular)
Values for Ch					*355 µL of sample was diluted by adding 45 µL of KHCO3
Sample	IPHC (area)	Ch (area)	Ch/IPHC	Ch (µM)	Corrected Ch (µM)*	Liquid volume (µL)	Ch (pmol)		Std conc.
blank	ND	ND	-
Std 20 nM	99378	62997	0.633913						2e-08
Std 60 nM	99992	185815	1.8583						6e-08
Std 180 nM	102136	548445	5.36975						1.8e-07
Std 540 nM	96652	1599478	16.5488						5.4e-07
Std 1.62 µM	95270	4621492	48.5094						1.62e-06
CTL（DMSO） cell ①	95559	264360	2.76646	0.0892602	0.100575	400	40.23
Physostigmine 5 nM cell ①	97159	263231	2.70928	0.0873503	0.0984229	400	39.3692
Physostigmine 50 nM cell ①	92622	315440	3.40567	0.110612	0.124633	400	49.8531
Physostigmine 500 nM cell ①	95449	224721	2.35436	0.0754949	0.0850647	400	34.0259
Physostigmine 5 µM cell ①	93564	336558	3.59709	0.117006	0.131837	400	52.7349
Physostigmine 50 µM cell ①	88523	283334	3.20068	0.103764	0.116918	400	46.7671
CTL（DMSO） cell ②	86926	464140	5.33948	0.175206	0.197416	400	78.9662			slope	intercept
Physostigmine 5 nM cell ②	91943	439849	4.78393	0.156649	0.176506	400	70.6025			3.34027e-08	-3.14708e-09
Physostigmine 50 nM cell ②	88071	484886	5.50563	0.180756	0.203669	400	81.4675
Physostigmine 500 nM cell ②	88037	492133	5.59007	0.183577	0.206847	400	82.7388
Physostigmine 5 µM cell ②	88811	566451	6.37816	0.209901	0.236508	400	94.6033
Physostigmine 50 µM cell ②	86211	477095	5.53404	0.181705	0.204738	400	81.8952
CTL（DMSO） cell ③	82344	542677	6.59036	0.216989	0.244495	400	97.798
Physostigmine 5 nM cell ③	85302	499783	5.85898	0.192559	0.216968	400	86.7872
Physostigmine 50 nM cell ③	81718	541559	6.62717	0.218219	0.24588	400	98.352
Physostigmine 500 nM cell ③	82767	508318	6.14155	0.201998	0.227603	400	91.0412
Physostigmine 5 µM cell ③	83683	542759	6.48589	0.2135	0.240563	400	96.2252
Physostigmine 50 µM cell ③	85637	472138	5.51325	0.181011	0.203956	400	81.5822
Values for ACh					*355 µL of sample was diluted by adding 45 µL of KHCO3
Sample	IPHC (area)	ACh (area)	ACh/IPHC	ACh (µM)	Corrected ACh (µM)*	Liquid volume (µL)	ACh (pmol)		Std conc.
blank	ND	ND	-
Std 20 nM	99378	61024	0.614059						2e-08
Std 60 nM	99992	181794	1.81809						6e-08
Std 180 nM	102136	554528	5.42931						1.8e-07
Std 540 nM	96652	1645006	17.0199						5.4e-07
Std 1.62 µM	95270	4835076	50.7513						1.62e-06
CTL（DMSO） cell ①	95559	820730	8.58873	0.275695	0.310642	400	124.257
Physostigmine 5 nM cell ①	97159	868939	8.94347	0.286998	0.323378	400	129.351
Physostigmine 50 nM cell ①	92622	884774	9.55253	0.306403	0.345243	400	138.097
Physostigmine 500 nM cell ①	95449	932033	9.76472	0.313164	0.352861	400	141.144
Physostigmine 5 µM cell ①	93564	909833	9.72418	0.311872	0.351406	400	140.562
Physostigmine 50 µM cell ①	88523	912914	10.3127	0.330625	0.372535	400	149.014
CTL（DMSO） cell ②	86926	803079	9.23865	0.296403	0.333975	400	133.59			slope	intercept
Physostigmine 5 nM cell ②	91943	829281	9.01951	0.289421	0.326108	400	130.443			3.18616e-08	2.04446e-09
Physostigmine 50 nM cell ②	88071	865052	9.82221	0.314996	0.354925	400	141.97
Physostigmine 500 nM cell ②	88037	872872	9.91483	0.317947	0.35825	400	143.3
Physostigmine 5 µM cell ②	88811	901841	10.1546	0.325587	0.366858	400	146.743
Physostigmine 50 µM cell ②	86211	889120	10.3133	0.330643	0.372555	400	149.022
CTL（DMSO） cell ③	82344	790361	9.59828	0.307861	0.346886	400	138.754
Physostigmine 5 nM cell ③	85302	798541	9.36134	0.300312	0.33838	400	135.352
Physostigmine 50 nM cell ③	81718	809315	9.90375	0.317594	0.357852	400	143.141
Physostigmine 500 nM cell ③	82767	820211	9.90988	0.317789	0.358072	400	143.229
Physostigmine 5 µM cell ③	83683	843617	10.0811	0.323245	0.364219	400	145.688
Physostigmine 50 µM cell ③	85637	900153	10.5113	0.33695	0.379662	400	151.865
Sorted values
Sample	Ch (µM)	Ch (pmol)	Ch, AVE (pmol)	Ch (% CTL)	ACh (µM)	ACh (pmol)	ACh, AVE (pmol)	ACh (% CTL)
CTL（DMSO） cell ①	0.100575	40.23	72.3314	55.619	0.310642	124.257	132.2	93.9913
CTL（DMSO） cell ②	0.197416	78.9662		109.173	0.333975	133.59		101.051
CTL（DMSO） cell ③	0.244495	97.798		135.208	0.346886	138.754		104.958
Physostigmine 5 nM cell ①	0.0984229	39.3692	65.5863	54.4289	0.323378	129.351	131.715	97.8448
Physostigmine 5 nM cell ②	0.176506	70.6025		97.6098	0.326108	130.443		98.6707
Physostigmine 5 nM cell ③	0.216968	86.7872		119.986	0.33838	135.352		102.384
Physostigmine 50 nM cell ①	0.124633	49.8531	76.5575	68.9233	0.345243	138.097	141.069	104.461
Physostigmine 50 nM cell ②	0.203669	81.4675		112.631	0.354925	141.97		107.39
Physostigmine 50 nM cell ③	0.24588	98.352		135.974	0.357852	143.141		108.276
Physostigmine 500 nM cell ①	0.0850647	34.0259	69.2686	47.0416	0.352861	141.144	142.558	106.766
Physostigmine 500 nM cell ②	0.206847	82.7388		114.388	0.35825	143.3		108.396
Physostigmine 500 nM cell ③	0.227603	91.0412		125.867	0.358072	143.229		108.342
Physostigmine 5 µM cell ①	0.131837	52.7349	81.1878	72.9074	0.351406	140.562	144.331	106.325
Physostigmine 5 µM cell ②	0.236508	94.6033		130.791	0.366858	146.743		111.001
Physostigmine 5 µM cell ③	0.240563	96.2252		133.034	0.364219	145.688		110.202
Physostigmine 50 µM cell ①	0.116918	46.7671	70.0815	64.6567	0.372535	149.014	149.967	112.718
Physostigmine 50 µM cell ②	0.204738	81.8952		113.222	0.372555	149.022		112.724
Physostigmine 50 µM cell ③	0.203956	81.5822		112.79	0.379662	151.865		114.875
Summary statistic
	Ch						ACh
	(µM)		(pmol)		(%)		(µM)		(pmol)		(%)
	AVE	SD	AVE	SD	AVE	SD	AVE	SD	AVE	SD	AVE	SD
CTL	0.180828	0.0733798	72.3314	29.3519	100	40.5798	0.330501	0.0183698	132.2	7.34792	100	5.55816
Physostigmine 5 nM	0.163966	0.0602593	65.5863	24.1037	90.6747	33.324	0.329288	0.00799056	131.715	3.19622	99.6331	2.41771
Physostigmine 50 nM	0.191394	0.0615486	76.5575	24.6194	105.843	34.037	0.352674	0.00659926	141.069	2.6397	106.709	1.99674
Physostigmine 500 nM	0.173172	0.0770053	69.2686	30.8021	95.7656	42.5847	0.356395	0.00306129	142.558	1.22452	107.835	0.926258
Physostigmine 5 µM	0.202969	0.0616357	81.1878	24.6543	112.244	34.0852	0.360828	0.0082658	144.331	3.30632	109.176	2.50099
Physostigmine 50 µM	0.175204	0.0504787	70.0815	20.1915	96.8895	27.9152	0.374917	0.00410908	149.967	1.64363	113.439	1.24329
Supernatant (extracellular)
Values for Ch
Sample	IPHC (area)	Ch (area)	Ch/IPHC	Ch (µM)	Liquid volume (µL)	Ch (pmol)			Std conc.
blank	ND	ND	-
Std 20 nM	100039	63812	0.637871						2e-08
Std 60 nM	101226	186857	1.84594						6e-08
Std 180 nM	95608	548139	5.73319						1.8e-07
Std 540 nM	91770	1582668	17.246						5.4e-07
Std 1.62 µM	89028	4442875	49.9042						1.62e-06
CTL（DMSO） sup ①	88935	8281616	93.1199	3.01863	1000	3018.63
Physostigmine 5 nM sup ①	79711	8093301	101.533	3.29185	1000	3291.85
Physostigmine 50 nM sup ①	79011	7919595	100.234	3.24967	1000	3249.67
Physostigmine 500 nM sup ①	74865	7932343	105.955	3.43547	1000	3435.47
Physostigmine 5 µM sup ①	78651	7736988	98.3711	3.18917	1000	3189.17
Physostigmine 50 µM sup ①	83117	7149187	86.0135	2.78784	1000	2787.84
CTL（DMSO） sup ②	78153	7727888	98.8815	3.20574	1000	3205.74				slope	intercept
Physostigmine 5 nM sup ②	76844	7500184	97.6027	3.16421	1000	3164.21				3.24759e-08	-5.52379e-09
Physostigmine 50 nM sup ②	74013	7480276	101.067	3.27672	1000	3276.72
Physostigmine 500 nM sup ②	77662	7493566	96.4895	3.12806	1000	3128.06
Physostigmine 5 µM sup ②	71075	7659162	107.762	3.49413	1000	3494.13
Physostigmine 50 µM sup ②	74825	6934879	92.6813	3.00438	1000	3004.38
CTL（DMSO） sup ③	77618	7782539	100.267	3.25074	1000	3250.74
Physostigmine 5 nM sup ③	79267	7714709	97.3256	3.15521	1000	3155.21
Physostigmine 50 nM sup ③	81525	8019583	98.3696	3.18912	1000	3189.12
Physostigmine 500 nM sup ③	72501	7793602	107.496	3.48552	1000	3485.52
Physostigmine 5 µM sup ③	78116	7935291	101.583	3.29349	1000	3293.49
Physostigmine 50 µM sup ③	84425	7251846	85.8969	2.78405	1000	2784.05
blank	ND	ND	-
Std 20 nM	84220	52449	0.622762
Std 60 nM	78552	158869	2.02247
Std 180 nM	81331	497142	6.11258
Std 540 nM	84502	1400053	16.5683
Std 1.62 µM	78521	3972041	50.5857
Values for ACh
Sample	IPHC (area)	ACh (area)	ACh/IPHC	ACh (µM)	Liquid volume (µL)	ACh (pmol)			Std conc.
blank	ND	ND	-
Std 20 nM	100039	55191	0.551695						2e-08
Std 60 nM	101226	201434	1.98994						6e-08
Std 180 nM	95608	550015	5.75281						1.8e-07
Std 540 nM	91770	1614497	17.5929						5.4e-07
Std 1.62 µM	89028	4678192	52.5474						1.62e-06
CTL（DMSO） sup ①	88935	ND	#VALUE!	#VALUE!	1000	#VALUE!
Physostigmine 5 nM sup ①	79711	ND	#VALUE!	#VALUE!	1000	#VALUE!
Physostigmine 50 nM sup ①	79011	ND	#VALUE!	#VALUE!	1000	#VALUE!
Physostigmine 500 nM sup ①	74865	ND	#VALUE!	#VALUE!	1000	#VALUE!
Physostigmine 5 µM sup ①	78651	79876	1.01558	0.0321421	1000	32.1421
Physostigmine 50 µM sup ①	83117	89729	1.07955	0.0341124	1000	34.1124
CTL（DMSO） sup ②	78153	ND	#VALUE!	#VALUE!	1000	#VALUE!				slope	intercept
Physostigmine 5 nM sup ②	76844	ND	#VALUE!	#VALUE!	1000	#VALUE!				3.07986e-08	8.63763e-10
Physostigmine 50 nM sup ②	74013	ND	#VALUE!	#VALUE!	1000	#VALUE!
Physostigmine 500 nM sup ②	77662	ND	#VALUE!	#VALUE!	1000	#VALUE!
Physostigmine 5 µM sup ②	71075	69637	0.979768	0.0310393	1000	31.0393
Physostigmine 50 µM sup ②	74825	86296	1.1533	0.0363839	1000	36.3839
CTL（DMSO） sup ③	77618	ND	#VALUE!	#VALUE!	1000	#VALUE!
Physostigmine 5 nM sup ③	79267	ND	#VALUE!	#VALUE!	1000	#VALUE!
Physostigmine 50 nM sup ③	81525	ND	#VALUE!	#VALUE!	1000	#VALUE!
Physostigmine 500 nM sup ③	72501	ND	#VALUE!	#VALUE!	1000	#VALUE!
Physostigmine 5 µM sup ③	78116	73341	0.938873	0.0297797	1000	29.7797
Physostigmine 50 µM sup ③	84425	83407	0.987942	0.031291	1000	31.291
blank	ND	ND
Std 20 nM	84220	53554
Std 60 nM	78552	153968
Std 180 nM	81331	487886
Std 540 nM	84502	1441551
Std 1.62 µM	78521	4166564
Sorted values
Sample	Ch (µM)	Ch (pmol)	Ch, AVE (pmol)	Ch (% CTL)	ACh (µM)	ACh (pmol)	ACh, AVE (pmol)	ACh (% CTL)
CTL（DMSO） sup ①	3.01863	3018.63	3158.37	95.5755	#VALUE!	#VALUE!	#VALUE!	#VALUE!
CTL（DMSO） sup ②	3.20574	3205.74		101.5	#VALUE!	#VALUE!		#VALUE!
CTL（DMSO） sup ③	3.25074	3250.74		102.925	#VALUE!	#VALUE!		#VALUE!
Physostigmine 5 nM sup ①	3.29185	3291.85	3203.76	104.226	#VALUE!	#VALUE!	#VALUE!	#VALUE!
Physostigmine 5 nM sup ②	3.16421	3164.21		100.185	#VALUE!	#VALUE!		#VALUE!
Physostigmine 5 nM sup ③	3.15521	3155.21		99.9	#VALUE!	#VALUE!		#VALUE!
Physostigmine 50 nM sup ①	3.24967	3249.67	3238.5	102.891	#VALUE!	#VALUE!	#VALUE!	#VALUE!
Physostigmine 50 nM sup ②	3.27672	3276.72		103.747	#VALUE!	#VALUE!		#VALUE!
Physostigmine 50 nM sup ③	3.18912	3189.12		100.973	#VALUE!	#VALUE!		#VALUE!
Physostigmine 500 nM sup ①	3.43547	3435.47	3349.68	108.773	#VALUE!	#VALUE!	#VALUE!	#VALUE!
Physostigmine 500 nM sup ②	3.12806	3128.06		99.0402	#VALUE!	#VALUE!		#VALUE!
Physostigmine 500 nM sup ③	3.48552	3485.52		110.358	#VALUE!	#VALUE!		#VALUE!
Physostigmine 5 µM sup ①	3.18917	3189.17	3325.6	100.975	0.0321421	32.1421	30.987	#VALUE!
Physostigmine 5 µM sup ②	3.49413	3494.13		110.631	0.0310393	31.0393		#VALUE!
Physostigmine 5 µM sup ③	3.29349	3293.49		104.278	0.0297797	29.7797		#VALUE!
Physostigmine 50 µM sup ①	2.78784	2787.84	2858.76	88.2684	0.0341124	34.1124	33.9291	#VALUE!
Physostigmine 50 µM sup ②	3.00438	3004.38		95.1245	0.0363839	36.3839		#VALUE!
Physostigmine 50 µM sup ③	2.78405	2784.05		88.1484	0.031291	31.291		#VALUE!
Summary statistic
	Ch						ACh
	(µM)		(pmol)		(%)		(µM)		(pmol)		(%)
	AVE	SD	AVE	SD	AVE	SD	AVE	SD	AVE	SD	AVE	SD
CTL	3.15837	0.123095	3158.37	123.095	100	3.89743	#VALUE!	#VALUE!	#VALUE!	#VALUE!	#VALUE!	#VALUE!
Physostigmine 5 nM	3.20376	0.076424	3203.76	76.424	101.437	2.41973	#VALUE!	#VALUE!	#VALUE!	#VALUE!	#VALUE!	#VALUE!
Physostigmine 50 nM	3.2385	0.0448556	3238.5	44.8556	102.537	1.42021	#VALUE!	#VALUE!	#VALUE!	#VALUE!	#VALUE!	#VALUE!
Physostigmine 500 nM	3.34968	0.193557	3349.68	193.557	106.057	6.12838	#VALUE!	#VALUE!	#VALUE!	#VALUE!	#VALUE!	#VALUE!
Physostigmine 5 µM	3.3256	0.154998	3325.6	154.998	105.295	4.90753	0.030987	0.00118203	30.987	1.18203	#VALUE!	#VALUE!
Physostigmine 50 µM	2.85876	0.126128	2858.76	126.128	90.5138	3.99346	0.0339291	0.00255141	33.9291	2.55141	#VALUE!	#VALUE!

## Sheet: Delph, black gin, luteo
Cell (intracellular)
Values for Ch					*355 µL of sample was diluted by adding 45 µL of KHCO3
Sample	IPHC (area)	Ch (area)	Ch/IPHC	Ch (µM)	Corrected Ch (µM)*	Liquid volume (µL)	Ch (pmol)		Std conc.
blank	ND	ND	-
Std 20 nM	116621	68620	0.588402						2e-08
Std 60 nM	113319	208616	1.84096						6e-08
Std 180 nM	114537	613754	5.35857						1.8e-07
Std 540 nM	109743	1831867	16.6923						5.4e-07
Std 1.62 µM	102680	5271289	51.3371						1.62e-06
QC sample	110438	914878	8.28409	0.267422	0.301321	400	120.528
CTL（DMSO） cell ①	101242	321292	3.17351	0.10653	0.120034	400	48.0135
25 µM luteolin cell ①	102156	330727	3.23747	0.108544	0.122303	400	48.9211
50 µM luteolin cell ①	103109	275487	2.6718	0.0907353	0.102237	400	40.8948
100 µM luteolin cell ①	104508	641505	6.13833	0.199869	0.225205	400	90.0819
CTL（DMSO）' cell ①	104627	262669	2.51053	0.085658	0.096516	400	38.6064
25 µg/mL black ginger cell ①	106292	383123	3.60444	0.120097	0.13532	400	54.1281			slope	intercept
50 µg/mL black ginger cell ①	101860	264411	2.59583	0.0883434	0.0995419	400	39.8167			3.14822e-08	6.6211e-09
100 µg/mL black ginger cell ①	96724	404385	4.18081	0.138242	0.155766	400	62.3064
CTL（DMSO）'' cell ①	97003	266489	2.74722	0.0931097	0.104912	400	41.9649
25 µM delphinidin cell ①	96077	242421	2.52319	0.0860568	0.0969654	400	38.7862
50 µM delphinidin cell ①	96350	300495	3.11879	0.104807	0.118093	400	47.2371
100 µM delphinidin cell ①	94525	239614	2.53493	0.0864261	0.0973816	400	38.9526
CTL（DMSO） cell ②	93262	577686	6.19423	0.201629	0.227187	400	90.875
25 µM luteolin cell ②	94921	534955	5.63579	0.184048	0.207378	400	82.9513
50 µM luteolin cell ②	92394	571657	6.18717	0.201407	0.226937	400	90.7748
100 µM luteolin cell ②	93796	511294	5.45113	0.178234	0.200828	400	80.331
CTL（DMSO）' cell ②	94994	567433	5.97336	0.194675	0.219353	400	87.741
25 µg/mL black ginger cell ②	88532	565346	6.38578	0.207659	0.233982	400	93.593
50 µg/mL black ginger cell ②	93369	538591	5.76841	0.188223	0.212083	400	84.833
100 µg/mL black ginger cell ②	90281	455854	5.04928	0.165583	0.186573	400	74.6291
CTL（DMSO）'' cell ②	90281	343028	3.79956	0.126239	0.142242	400	56.8967
25 µM delphinidin cell ②	92023	398434	4.32972	0.14293	0.161048	400	64.4192
50 µM delphinidin cell ②	87860	377316	4.29451	0.141822	0.159799	400	63.9197
100 µM delphinidin cell ②	87123	398371	4.57251	0.150574	0.169661	400	67.8642
CTL（DMSO） cell ③	94838	674221	7.10919	0.230434	0.259644	400	103.857
25 µM luteolin cell ③	93587	745418	7.96497	0.257376	0.290001	400	116
50 µM luteolin cell ③	89876	752517	8.37284	0.270216	0.304469	400	121.788
100 µM luteolin cell ③	92724	614211	6.62408	0.215162	0.242435	400	96.9742
CTL（DMSO）' cell ③	91395	694514	7.59904	0.245855	0.27702	400	110.808
25 µg/mL black ginger cell ③	89613	599007	6.68438	0.21706	0.244574	400	97.8298
50 µg/mL black ginger cell ③	86501	520779	6.0205	0.196159	0.221025	400	88.4099
100 µg/mL black ginger cell ③	87238	442673	5.07431	0.166372	0.187461	400	74.9844
CTL（DMSO）'' cell ③	96773	479380	4.95365	0.162573	0.183181	400	73.2723
25 µM delphinidin cell ③	89538	578935	6.4658	0.210179	0.236821	400	94.7284
50 µM delphinidin cell ③	85190	528415	6.20278	0.201898	0.227491	400	90.9964
100 µM delphinidin cell ③	86015	627927	7.3002	0.236447	0.26642	400	106.568
QC sample	88552	772514	8.72385	0.281267	0.31692	400	126.768
Values for ACh					*355 µL of sample was diluted by adding 45 µL of KHCO3
Sample	IPHC (area)	ACh (area)	ACh/IPHC	ACh (µM)	Corrected ACh (µM)*	Liquid volume (µL)	ACh (pmol)		Std conc.
blank	ND	ND	-
Std 20 nM	116621	65373	0.560559						2e-08
Std 60 nM	113319	191670	1.69142						6e-08
Std 180 nM	114537	627773	5.48096						1.8e-07
Std 540 nM	109743	1887022	17.1949						5.4e-07
Std 1.62 µM	102680	5534348	53.899						1.62e-06
QC sample	110438	993658	8.99743	0.281603	0.317299	400	126.92
CTL（DMSO） cell ①	101242	1300975	12.8502	0.39682	0.447121	400	178.848
25 µM luteolin cell ①	102156	1309681	12.8204	0.39593	0.446118	400	178.447
50 µM luteolin cell ①	103109	1445063	14.0149	0.431652	0.486368	400	194.547
100 µM luteolin cell ①	104508	1778039	17.0134	0.521323	0.587407	400	234.963
CTL（DMSO）' cell ①	104627	1285363	12.2852	0.379925	0.428084	400	171.234
25 µg/mL black ginger cell ①	106292	1340133	12.608	0.389579	0.438962	400	175.585			slope	intercept
50 µg/mL black ginger cell ①	101860	1262936	12.3987	0.38332	0.43191	400	172.764			2.99052e-08	1.25332e-08
100 µg/mL black ginger cell ①	96724	1444893	14.9383	0.459267	0.517483	400	206.993
CTL（DMSO）'' cell ①	97003	1106850	11.4105	0.353766	0.398609	400	159.444
25 µM delphinidin cell ①	96077	1167557	12.1523	0.375951	0.423606	400	169.442
50 µM delphinidin cell ①	96350	1157572	12.0142	0.371822	0.418954	400	167.582
100 µM delphinidin cell ①	94525	1206497	12.7638	0.394237	0.444211	400	177.684
CTL（DMSO） cell ②	93262	1206529	12.937	0.399417	0.450047	400	180.019
25 µM luteolin cell ②	94921	1223082	12.8853	0.39787	0.448304	400	179.322
50 µM luteolin cell ②	92394	1424767	15.4206	0.473688	0.533733	400	213.493
100 µM luteolin cell ②	93796	1546621	16.4892	0.505646	0.569742	400	227.897
CTL（DMSO）' cell ②	94994	1246402	13.1208	0.404915	0.456242	400	182.497
25 µg/mL black ginger cell ②	88532	1124272	12.699	0.392301	0.442029	400	176.812
50 µg/mL black ginger cell ②	93369	1262465	13.5212	0.416889	0.469734	400	187.894
100 µg/mL black ginger cell ②	90281	1282220	14.2025	0.437263	0.492691	400	197.076
CTL（DMSO）'' cell ②	90281	983988	10.8992	0.338475	0.381381	400	152.552
25 µM delphinidin cell ②	92023	1104920	12.007	0.371605	0.41871	400	167.484
50 µM delphinidin cell ②	87860	1053994	11.9963	0.371285	0.418349	400	167.34
100 µM delphinidin cell ②	87123	1091523	12.5285	0.387202	0.436283	400	174.513
CTL（DMSO） cell ③	94838	1236142	13.0342	0.402325	0.453324	400	181.33
25 µM luteolin cell ③	93587	1205798	12.8842	0.397839	0.44827	400	179.308
50 µM luteolin cell ③	89876	1261476	14.0357	0.432275	0.48707	400	194.828
100 µM luteolin cell ③	92724	1546677	16.6804	0.511365	0.576186	400	230.475
CTL（DMSO）' cell ③	91395	1242606	13.596	0.419124	0.472253	400	188.901
25 µg/mL black ginger cell ③	89613	1239050	13.8267	0.426023	0.480026	400	192.01
50 µg/mL black ginger cell ③	86501	1178869	13.6284	0.420093	0.473344	400	189.338
100 µg/mL black ginger cell ③	87238	1250864	14.3385	0.44133	0.497273	400	198.909
CTL（DMSO）'' cell ③	96773	1072857	11.0863	0.344072	0.387687	400	155.075
25 µM delphinidin cell ③	89538	1030294	11.5068	0.356646	0.401855	400	160.742
50 µM delphinidin cell ③	85190	993955	11.6675	0.361453	0.40727	400	162.908
100 µM delphinidin cell ③	86015	1021218	11.8726	0.367585	0.41418	400	165.672
QC sample	88552	812497	9.17537	0.286925	0.323295	400	129.318
Sorted values
Sample	Ch (µM)	Ch (pmol)	Ch, AVE (pmol)	Ch (% CTL)	ACh (µM)	ACh (pmol)	ACh, AVE (pmol)	ACh (% CTL)
CTL（DMSO）'' cell ①	0.104912	41.9649	57.378	73.1377	0.398609	159.444	155.69	102.411
CTL（DMSO）'' cell ②	0.142242	56.8967		99.1612	0.381381	152.552		97.9844
CTL（DMSO）'' cell ③	0.183181	73.2723		127.701	0.387687	155.075		99.6047
25 µM delphinidin cell ①	0.0969654	38.7862	65.9779	67.5976	0.423606	169.442	165.889	108.833
25 µM delphinidin cell ②	0.161048	64.4192		112.272	0.41871	167.484		107.575
25 µM delphinidin cell ③	0.236821	94.7284		165.095	0.401855	160.742		103.245
50 µM delphinidin cell ①	0.118093	47.2371	67.3844	82.3262	0.418954	167.582	165.943	107.638
50 µM delphinidin cell ②	0.159799	63.9197		111.401	0.418349	167.34		107.482
50 µM delphinidin cell ③	0.227491	90.9964		158.591	0.40727	162.908		104.636
100 µM delphinidin cell ①	0.0973816	38.9526	71.1282	67.8878	0.444211	177.684	172.623	114.127
100 µM delphinidin cell ②	0.169661	67.8642		118.276	0.436283	174.513		112.09
100 µM delphinidin cell ③	0.26642	106.568		185.73	0.41418	165.672		106.411
CTL（DMSO）' cell ①	0.096516	38.6064	79.0518	48.8368	0.428084	171.234	180.877	94.6684
CTL（DMSO）' cell ②	0.219353	87.741		110.992	0.456242	182.497		100.895
CTL（DMSO）' cell ③	0.27702	110.808		140.171	0.472253	188.901		104.436
25 µg/mL black ginger cell ①	0.13532	54.1281	81.8503	68.4716	0.438962	175.585	181.469	97.0741
25 µg/mL black ginger cell ②	0.233982	93.593		118.394	0.442029	176.812		97.7523
25 µg/mL black ginger cell ③	0.244574	97.8298		123.754	0.480026	192.01		106.155
50 µg/mL black ginger cell ①	0.0995419	39.8167	71.0199	50.3679	0.43191	172.764	183.332	95.5146
50 µg/mL black ginger cell ②	0.212083	84.833		107.313	0.469734	187.894		103.879
50 µg/mL black ginger cell ③	0.221025	88.4099		111.838	0.473344	189.338		104.677
100 µg/mL black ginger cell ①	0.155766	62.3064	70.64	78.8171	0.517483	206.993	200.993	114.439
100 µg/mL black ginger cell ②	0.186573	74.6291		94.4053	0.492691	197.076		108.956
100 µg/mL black ginger cell ③	0.187461	74.9844		94.8547	0.497273	198.909		109.969
CTL（DMSO） cell ①	0.120034	48.0135	80.9153	59.338	0.447121	178.848	180.066	99.324
CTL（DMSO） cell ②	0.227187	90.875		112.309	0.450047	180.019		99.974
CTL（DMSO） cell ③	0.259644	103.857		128.353	0.453324	181.33		100.702
25 µM luteolin cell ①	0.122303	48.9211	82.6242	60.4596	0.446118	178.447	179.026	99.1013
25 µM luteolin cell ②	0.207378	82.9513		102.516	0.448304	179.322		99.5868
25 µM luteolin cell ③	0.290001	116		143.36	0.44827	179.308		99.5792
50 µM luteolin cell ①	0.102237	40.8948	84.4857	50.5402	0.486368	194.547	200.956	108.043
50 µM luteolin cell ②	0.226937	90.7748		112.185	0.533733	213.493		118.564
50 µM luteolin cell ③	0.304469	121.788		150.512	0.48707	194.828		108.198
100 µM luteolin cell ①	0.225205	90.0819	89.129	111.329	0.587407	234.963	231.111	130.487
100 µM luteolin cell ②	0.200828	80.331		99.2779	0.569742	227.897		126.563
100 µM luteolin cell ③	0.242435	96.9742		119.847	0.576186	230.475		127.995
Summary statistic
	Ch						ACh
	(µM)		(pmol)		(%)		(µM)		(pmol)		(%)
	AVE	SD	AVE	SD	AVE	SD	AVE	SD	AVE	SD	AVE	SD
CTL''	0.143445	0.0391481	57.378	15.6592	100	27.2914	0.389226	0.00871687	155.69	3.48675	100	2.23954
25 µM delphinidin	0.164945	0.0700092	65.9779	28.0037	114.988	48.8056	0.414724	0.0114106	165.889	4.56424	106.551	2.93162
50 µM delphinidin	0.168461	0.0552111	67.3844	22.0844	117.439	38.4894	0.414858	0.00657781	165.943	2.63112	106.585	1.68997
100 µM delphinidin	0.177821	0.0848139	71.1282	33.9256	123.964	59.1265	0.431558	0.0155631	172.623	6.22526	110.876	3.99849
CTL'	0.19763	0.0921919	79.0518	36.8768	100	46.6488	0.452193	0.0223611	180.877	8.94443	100	4.94503
25 µg/mL black ginger	0.204626	0.0602535	81.8503	24.1014	103.54	30.4881	0.453673	0.0228741	181.469	9.14966	100.327	5.05849
50 µg/mL black ginger	0.17755	0.0677046	71.0199	27.0818	89.8397	34.2583	0.45833	0.0229509	183.332	9.18035	101.357	5.07546
100 µg/mL black ginger	0.1766	0.0180482	70.64	7.2193	89.359	9.13236	0.502483	0.0131916	200.993	5.27665	111.121	2.91725
CTL	0.202288	0.0730596	80.9153	29.2239	100	36.1166	0.450164	0.00310332	180.066	1.24133	100	0.689376
25 µM luteolin	0.206561	0.0838521	82.6242	33.5408	102.112	41.4518	0.447564	0.00125206	179.026	0.500822	99.4225	0.278133
50 µM luteolin	0.211214	0.102029	84.4857	40.8115	104.413	50.4373	0.502391	0.0271457	200.956	10.8583	111.602	6.03019
100 µM luteolin	0.222823	0.020906	89.129	8.3624	110.151	10.3348	0.577778	0.00893912	231.111	3.57565	128.348	1.98575
Supernatant (extracellular)
Values for Ch
Sample	IPHC (area)	Ch (area)	Ch/IPHC	Ch (µM)	Liquid volume (µL)	Ch (pmol)			Std conc.
blank	ND	ND	-
Std 20 nM	59411	56065	0.94368						2e-08
Std 60 nM	59577	170779	2.86653						6e-08
Std 180 nM	58819	495353	8.42165						1.8e-07
Std 540 nM	58256	1491948	25.6102						5.4e-07
Std 1.62 µM	52466	4201646	80.0832						1.62e-06
CTL（DMSO）' sup ①	56859	8886477	156.29	3.16349	1000	3163.49
25 µM delphinidin sup ①	57095	8576195	150.209	3.04072	1000	3040.72
50 µM delphinidin sup ①	55768	9457857	169.593	3.4321	1000	3432.1
100 µM delphinidin sup ①	47851	7953328	166.21	3.3638	1000	3363.8
CTL（DMSO）' sup ②	50227	8333502	165.917	3.35788	1000	3357.88
25 µM delphinidin sup ②	51834	8286312	159.862	3.23563	1000	3235.63
50 µM delphinidin sup ②	56973	9392511	164.859	3.33652	1000	3336.52				slope	intercept
100 µM delphinidin sup ②	49683	7927476	159.561	3.22955	1000	3229.55				2.01914e-08	7.78478e-09
CTL（DMSO）' sup ③	49281	8144985	165.276	3.34495	1000	3344.95
25 µM delphinidin sup ③	48054	8078648	168.116	3.40228	1000	3402.28
50 µM delphinidin sup ③	45520	7838447	172.198	3.4847	1000	3484.7
100 µM delphinidin sup ③	40909	7710771	188.486	3.81358	1000	3813.58
Values for ACh
Sample	IPHC (area)	ACh (area)	ACh/IPHC	ACh (µM)	Liquid volume (µL)	ACh (pmol)			Std conc.
blank	ND	ND	-
Std 20 nM	59411	55513	0.934389						2e-08
Std 60 nM	59577	163491	2.7442						6e-08
Std 180 nM	58819	504348	8.57458						1.8e-07
Std 540 nM	58256	1553794	26.6718						5.4e-07
Std 1.62 µM	52466	4425402	84.348						1.62e-06
CTL（DMSO）' sup ①	56859	ND	#VALUE!	#VALUE!	1000	#VALUE!
25 µM delphinidin sup ①	57095	ND	#VALUE!	#VALUE!	1000	#VALUE!
50 µM delphinidin sup ①	55768	ND	#VALUE!	#VALUE!	1000	#VALUE!
100 µM delphinidin sup ①	47851	ND	#VALUE!	#VALUE!	1000	#VALUE!
CTL（DMSO）' sup ②	50227	ND	#VALUE!	#VALUE!	1000	#VALUE!
25 µM delphinidin sup ②	51834	ND	#VALUE!	#VALUE!	1000	#VALUE!
50 µM delphinidin sup ②	56973	ND	#VALUE!	#VALUE!	1000	#VALUE!				slope	intercept
100 µM delphinidin sup ②	49683	ND	#VALUE!	#VALUE!	1000	#VALUE!				1.91242e-08	1.25e-08
CTL（DMSO）' sup ③	49281	ND	#VALUE!	#VALUE!	1000	#VALUE!
25 µM delphinidin sup ③	48054	ND	#VALUE!	#VALUE!	1000	#VALUE!
50 µM delphinidin sup ③	45520	ND	#VALUE!	#VALUE!	1000	#VALUE!
100 µM delphinidin sup ③	40909	ND	#VALUE!	#VALUE!	1000	#VALUE!
Values for Ch
Sample	IPHC (area)	Ch (area)	Ch/IPHC	Ch (µM)	Liquid volume (µL)	Ch (pmol)			Std conc.
blank	ND	ND	-
Std 20 nM	118744	77587	0.653397						2e-08
Std 60 nM	114063	212998	1.86737						6e-08
Std 180 nM	111763	658654	5.89331						1.8e-07
Std 540 nM	110264	1931720	17.519						5.4e-07
Std 1.62 µM	109034	5472962	50.195						1.62e-06
CTL（DMSO） sup ①	90022	9770023	108.529	3.49838	1000	3498.38
25 µg/mL black ginger sup ①	81325	9356792	115.054	3.70918	1000	3709.18
50 µg/mL black ginger sup ①	86091	9274563	107.73	3.47255	1000	3472.55
100 µg/mL black ginger sup ①	88479	10480479	118.452	3.81894	1000	3818.94
CTL（DMSO） sup ②	80928	9377804	115.878	3.7358	1000	3735.8
25 µg/mL black ginger sup ②	82158	8893740	108.252	3.48941	1000	3489.41
50 µg/mL black ginger sup ②	72975	8948573	122.625	3.95377	1000	3953.77				slope	intercept
100 µg/mL black ginger sup ②	82024	10215738	124.546	4.01582	1000	4015.82				3.23072e-08	-7.89672e-09
CTL（DMSO） sup ③	76012	9897326	130.207	4.19874	1000	4198.74
25 µg/mL black ginger sup ③	70523	9967821	141.341	4.55844	1000	4558.44
50 µg/mL black ginger sup ③	72910	9600567	131.677	4.24621	1000	4246.21
100 µg/mL black ginger sup ③	75475	10914561	144.612	4.66409	1000	4664.09
Values for ACh
Sample	IPHC (area)	ACh (area)	ACh/IPHC	ACh (µM)	Liquid volume (µL)	ACh (pmol)			Std conc.
blank	ND	ND	-
Std 20 nM	118744	79726	0.671411						2e-08
Std 60 nM	114063	218146	1.9125						6e-08
Std 180 nM	111763	657978	5.88726						1.8e-07
Std 540 nM	110264	2004135	18.1758						5.4e-07
Std 1.62 µM	109034	5849063	53.6444						1.62e-06
CTL（DMSO） sup ①	90022	ND	#VALUE!	#VALUE!	1000	#VALUE!
25 µg/mL black ginger sup ①	81325	ND	#VALUE!	#VALUE!	1000	#VALUE!
50 µg/mL black ginger sup ①	86091	ND	#VALUE!	#VALUE!	1000	#VALUE!
100 µg/mL black ginger sup ①	88479	ND	#VALUE!	#VALUE!	1000	#VALUE!
CTL（DMSO） sup ②	80928	ND	#VALUE!	#VALUE!	1000	#VALUE!
25 µg/mL black ginger sup ②	82158	ND	#VALUE!	#VALUE!	1000	#VALUE!
50 µg/mL black ginger sup ②	72975	ND	#VALUE!	#VALUE!	1000	#VALUE!				slope	intercept
100 µg/mL black ginger sup ②	82024	ND	#VALUE!	#VALUE!	1000	#VALUE!				3.01637e-08	-3.77077e-10
CTL（DMSO） sup ③	76012	ND	#VALUE!	#VALUE!	1000	#VALUE!
25 µg/mL black ginger sup ③	70523	ND	#VALUE!	#VALUE!	1000	#VALUE!
50 µg/mL black ginger sup ③	72910	ND	#VALUE!	#VALUE!	1000	#VALUE!
100 µg/mL black ginger sup ③	75475	ND	#VALUE!	#VALUE!	1000	#VALUE!
Sorted values
Sample	Ch (µM)	Ch (pmol)	Ch, AVE (pmol)	Ch (% CTL)	ACh (µM)	ACh (pmol)	ACh, AVE (pmol)	ACh (% CTL)
CTL（DMSO）' sup ①	3.16349	3163.49	3288.77	96.1907	#VALUE!	#VALUE!	#VALUE!	#VALUE!
CTL（DMSO）' sup ②	3.35788	3357.88		102.101	#VALUE!	#VALUE!		#VALUE!
CTL（DMSO）' sup ③	3.34495	3344.95		101.708	#VALUE!	#VALUE!		#VALUE!
25 µM delphinidin sup ①	3.04072	3040.72	3226.21	92.4576	#VALUE!	#VALUE!	#VALUE!	#VALUE!
25 µM delphinidin sup ②	3.23563	3235.63		98.3842	#VALUE!	#VALUE!		#VALUE!
25 µM delphinidin sup ③	3.40228	3402.28		103.451	#VALUE!	#VALUE!		#VALUE!
50 µM delphinidin sup ①	3.4321	3432.1	3417.77	104.358	#VALUE!	#VALUE!	#VALUE!	#VALUE!
50 µM delphinidin sup ②	3.33652	3336.52		101.452	#VALUE!	#VALUE!		#VALUE!
50 µM delphinidin sup ③	3.4847	3484.7		105.958	#VALUE!	#VALUE!		#VALUE!
100 µM delphinidin sup ①	3.3638	3363.8	3468.98	102.281	#VALUE!	#VALUE!	#VALUE!	#VALUE!
100 µM delphinidin sup ②	3.22955	3229.55		98.1992	#VALUE!	#VALUE!		#VALUE!
100 µM delphinidin sup ③	3.81358	3813.58		115.958	#VALUE!	#VALUE!		#VALUE!
CTL（DMSO） sup ①	3.49838	3498.38	3810.97	91.7975	#VALUE!	#VALUE!	#VALUE!	#VALUE!
CTL（DMSO） sup ②	3.7358	3735.8		98.0276	#VALUE!	#VALUE!		#VALUE!
CTL（DMSO） sup ③	4.19874	4198.74		110.175	#VALUE!	#VALUE!		#VALUE!
25 µg/mL black ginger sup ①	3.70918	3709.18	3919.01	97.329	#VALUE!	#VALUE!	#VALUE!	#VALUE!
25 µg/mL black ginger sup ②	3.48941	3489.41		91.5621	#VALUE!	#VALUE!		#VALUE!
25 µg/mL black ginger sup ③	4.55844	4558.44		119.614	#VALUE!	#VALUE!		#VALUE!
50 µg/mL black ginger sup ①	3.47255	3472.55	3890.84	91.1197	#VALUE!	#VALUE!	#VALUE!	#VALUE!
50 µg/mL black ginger sup ②	3.95377	3953.77		103.747	#VALUE!	#VALUE!		#VALUE!
50 µg/mL black ginger sup ③	4.24621	4246.21		111.421	#VALUE!	#VALUE!		#VALUE!
100 µg/mL black ginger sup ①	3.81894	3818.94	4166.28	100.209	#VALUE!	#VALUE!	#VALUE!	#VALUE!
100 µg/mL black ginger sup ②	4.01582	4015.82		105.375	#VALUE!	#VALUE!		#VALUE!
100 µg/mL black ginger sup ③	4.66409	4664.09		122.386	#VALUE!	#VALUE!		#VALUE!
Summary statistic
	Ch						ACh
	(µM)		(pmol)		(%)		(µM)		(pmol)		(%)
	AVE	SD	AVE	SD	AVE	SD	AVE	SD	AVE	SD	AVE	SD
CTL'	3.28877	0.108687	3288.77	108.687	100	3.3048	#VALUE!	#VALUE!	#VALUE!	#VALUE!	#VALUE!	#VALUE!
25 µM delphinidin	3.22621	0.180966	3226.21	180.966	98.0978	5.50254	#VALUE!	#VALUE!	#VALUE!	#VALUE!	#VALUE!	#VALUE!
50 µM delphinidin	3.41777	0.0751231	3417.77	75.1231	103.923	2.28423	#VALUE!	#VALUE!	#VALUE!	#VALUE!	#VALUE!	#VALUE!
100 µM delphinidin	3.46898	0.305891	3468.98	305.891	105.479	9.30108	#VALUE!	#VALUE!	#VALUE!	#VALUE!	#VALUE!	#VALUE!
CTL	3.81097	0.356179	3810.97	356.179	100	9.34614	#VALUE!	#VALUE!	#VALUE!	#VALUE!	#VALUE!	#VALUE!
25 µg/mL black ginger	3.91901	0.564562	3919.01	564.562	102.835	14.8141	#VALUE!	#VALUE!	#VALUE!	#VALUE!	#VALUE!	#VALUE!
50 µg/mL black ginger	3.89084	0.390653	3890.84	390.653	102.096	10.2508	#VALUE!	#VALUE!	#VALUE!	#VALUE!	#VALUE!	#VALUE!
100 µg/mL black ginger	4.16628	0.442212	4166.28	442.212	109.323	11.6036	#VALUE!	#VALUE!	#VALUE!	#VALUE!	#VALUE!	#VALUE!

## Sheet: Ch
Cell (intracellular)
Values for Ch					*355 µL of sample was diluted by adding 45 µL of KHCO3
Sample	IPHC (area)	Ch (area)	Ch/IPHC	Ch (µM)	Corrected Ch (µM)*	Liquid volume (µL)	Ch (pmol)		Std conc.
blank	ND	ND	-
Std 2 µM	181298	9665654	53.3136						2e-06
Std 1 µM	180214	4913168	27.263						1e-06
Std 200 nM	182818	1053564	5.76291						2e-07
Std 100 nM	186282	514884	2.764						1e-07
Std 20 nM	182766	107094	0.585962						2e-08
CTL cell ①	173567	287142	1.65436	0.0525332	0.0591923	400	23.6769
100 µM Ch cell ①	158569	2368258	14.9352	0.551245	0.621121	400	248.448
CTL cell ②	148845	359694	2.41657	0.0811551	0.0914423	400	36.5769
100 µM Ch cell ②	154911	2907998	18.7721	0.695324	0.783463	400	313.385
CTL cell ③	144755	332562	2.29741	0.0766807	0.0864008	400	34.5603
100 µM Ch cell ③	152277	3384351	22.225	0.824985	0.92956	400	371.824
										slope	intercept
										3.75512e-08	-9.59e-09
Values for ACh					*355 µL of sample was diluted by adding 45 µL of KHCO3
Sample	IPHC (area)	ACh (area)	ACh/IPHC	ACh (µM)	Corrected ACh (µM)*	Liquid volume (µL)	ACh (pmol)		Std conc.
blank	ND	ND	-
Std 2 µM	181298	8446056	46.5866						2e-06
Std 1 µM	180214	4235335	23.5017						1e-06
Std 200 nM	182818	888282	4.85883						2e-07
Std 100 nM	186282	439508	2.35937						1e-07
Std 20 nM	182766	83885	0.458975						2e-08
CTL cell ①	173567	938925	5.40958	0.228312	0.257253	400	102.901
100 µM Ch cell ①	158569	1623584	10.239	0.435746	0.490981	400	196.392
CTL cell ②	148845	952351	6.39827	0.270778	0.305102	400	122.041
100 µM Ch cell ②	154911	1655321	10.6856	0.454931	0.512598	400	205.039
CTL cell ③	144755	851917	5.88523	0.248742	0.280273	400	112.109
100 µM Ch cell ③	152277	1616535	10.6158	0.451929	0.509216	400	203.686
										slope	intercept
										4.29524e-08	-4.04297e-09
Sorted values
Sample	Ch (µM)	Ch (pmol)	Ch, AVE (pmol)	Ch (% CTL)	ACh (µM)	ACh (pmol)	ACh, AVE (pmol)	ACh (% CTL)
CTL cell ①	0.0591923	23.6769	31.6047	74.9158	0.257253	102.901	112.35	91.5894
CTL cell ②	0.0914423	36.5769		115.733	0.305102	122.041		108.625
CTL cell ③	0.0864008	34.5603		109.352	0.280273	112.109		99.7853
100 µM Ch cell ①	0.621121	248.448	311.219	786.111	0.490981	196.392	201.706	174.804
100 µM Ch cell ②	0.783463	313.385		991.578	0.512598	205.039		182.5
100 µM Ch cell ③	0.92956	371.824		1176.48	0.509216	203.686		181.296
Summary statistic
	Ch						ACh
	(µM)		(pmol)		(%)		(µM)		(pmol)		(%)
	AVE	SD	AVE	SD	AVE	SD	AVE	SD	AVE	SD	AVE	SD
CTL	0.0790118	0.0173483	31.6047	6.93932	100	21.9566	0.280876	0.0239306	112.35	9.57223	100	8.51998
100 µM Ch	0.778048	0.154291	311.219	61.7164	984.724	195.276	0.504265	0.0116277	201.706	4.6511	179.533	4.13982
Supernatant (extracellular)
Values for Ch
Sample	IPHC (area)	Ch (area)	Ch/IPHC	Ch (µM)	Liquid volume (µL)	Ch (pmol)			Std conc.
blank	ND	ND	-
Std 20 nM	211548	111500	0.527067						2e-08
Std 40 nM	216732	204177	0.942071						4e-08
Std 200 nM	205519	982545	4.7808						2e-07
Std 400 nM	209066	1994144	9.53835						4e-07
Std 2 µM	189859	9182372	48.3642						2e-06
CTL sup ①	174643	16875529	96.6287	3.99591	1000	3995.91
100 µM Ch sup ①	126224	off-scale high	#VALUE!	#VALUE!	1000	#VALUE!
CTL sup ②	172658	15414054	89.2751	3.69194	1000	3691.94
100 µM Ch sup ②	110775	off-scale high	#VALUE!	#VALUE!	1000	#VALUE!
CTL sup ③	152334	14611539	95.9178	3.96652	1000	3966.52
100 µM Ch sup ③	113938	off-scale high	#VALUE!	#VALUE!	1000	#VALUE!
										slope	intercept
										4.13363e-08	1.63501e-09
Values for ACh
Sample	IPHC (area)	ACh (area)	ACh/IPHC	ACh (µM)	Liquid volume (µL)	ACh (pmol)			Std conc.
blank	ND	ND	-
Std 20 nM	211548	86421	0.408517						2e-08
Std 40 nM	216732	181219	0.836143						4e-08
Std 200 nM	205519	992870	4.83104						2e-07
Std 400 nM	209066	2016016	9.64296						4e-07
Std 2 µM	189859	9769595	51.4571						2e-06
CTL sup ①	174643	ND	#VALUE!	#VALUE!	1000	#VALUE!
100 µM Ch sup ①	126224	ND	#VALUE!	#VALUE!	1000	#VALUE!
CTL sup ②	172658	ND	#VALUE!	#VALUE!	1000	#VALUE!
100 µM Ch sup ②	110775	ND	#VALUE!	#VALUE!	1000	#VALUE!
CTL sup ③	152334	ND	#VALUE!	#VALUE!	1000	#VALUE!
100 µM Ch sup ③	113938	ND	#VALUE!	#VALUE!	1000	#VALUE!
										slope	intercept
										3.86799e-08	1.23292e-08
Sorted values
Sample	Ch (µM)	Ch (pmol)	Ch, AVE (pmol)	Ch (% CTL)	ACh (µM)	ACh (pmol)	ACh, AVE (pmol)	ACh (% CTL)
CTL sup ①	3.99591	3995.91	3884.79	102.86	#VALUE!	#VALUE!	#VALUE!	#VALUE!
CTL sup ②	3.69194	3691.94		95.0357	#VALUE!	#VALUE!		#VALUE!
CTL sup ③	3.96652	3966.52		102.104	#VALUE!	#VALUE!		#VALUE!
100 µM Ch sup ①	#VALUE!	#VALUE!	#VALUE!	#VALUE!	#VALUE!	#VALUE!	#VALUE!	#VALUE!
100 µM Ch sup ②	#VALUE!	#VALUE!		#VALUE!	#VALUE!	#VALUE!		#VALUE!
100 µM Ch sup ③	#VALUE!	#VALUE!		#VALUE!	#VALUE!	#VALUE!		#VALUE!
Summary statistic
	Ch						ACh
	(µM)		(pmol)		(%)		(µM)		(pmol)		(%)
	AVE	SD	AVE	SD	AVE	SD	AVE	SD	AVE	SD	AVE	SD
CTL	3.88479	0.16766	3884.79	167.66	100	4.31582	#VALUE!	#VALUE!	#VALUE!	#VALUE!	#VALUE!	#VALUE!
100 µM Ch	#VALUE!	#VALUE!	#VALUE!	#VALUE!	#VALUE!	#VALUE!	#VALUE!	#VALUE!	#VALUE!	#VALUE!	#VALUE!	#VALUE!

## Sheet: LPC
Cell (intracellular)
Values for Ch					*355 µL of sample was diluted by adding 45 µL of KHCO3
Sample	IPHC (area)	Ch (area)	Ch/IPHC	Ch (µM)	Corrected Ch (µM)*	Liquid volume (µL)	Ch (pmol)		Std conc.
blank	ND	ND	-
Std 20 nM	110466	65600	0.593848						2e-08
Std 60 nM	111542	190974	1.71213						6e-08
Std 180 nM	105633	592561	5.60962						1.8e-07
Std 540 nM	103837	1734646	16.7055						5.4e-07
Std 1.62 µM	102443	5121163	49.9904						1.62e-06
QC sample	108160	880063	8.13668	0.264329	0.297835	400	119.134
CTL（DMSO） cell ①	95492	208075	2.17898	0.0714592	0.0805175	400	32.207
3.125 µg/mL LPC cell ①	96225	288637	2.99961	0.0980255	0.110451	400	44.1805
6.25 µg/mL LPC cell ①	92205	349841	3.79417	0.123748	0.139434	400	55.7737
12.5 µg/mL LPC cell ①	96497	1369092	14.1879	0.460226	0.518565	400	207.426
25 µg/mL LPC cell ①	95123	1862524	19.5802	0.63479	0.715256	400	286.103
50 µg/mL LPC cell ①	96392	737716	7.65329	0.24868	0.280203	400	112.081			slope	intercept
CTL（DMSO） cell ②	99124	327931	3.30829	0.108019	0.121711	400	48.6844			3.23731e-08	9.18896e-10
3.125 µg/mL LPC cell ②	93008	600918	6.46093	0.210079	0.236709	400	94.6837
6.25 µg/mL LPC cell ②	97280	1003391	10.3145	0.33483	0.377274	400	150.909
12.5 µg/mL LPC cell ②	97866	2418330	24.7106	0.800879	0.902399	400	360.96
25 µg/mL LPC cell ②	93028	2717003	29.2063	0.946418	1.06639	400	426.555
50 µg/mL LPC cell ②	90830	1144766	12.6034	0.40893	0.460766	400	184.307
CTL（DMSO） cell ③	99446	401898	4.04137	0.131751	0.148451	400	59.3806
3.125 µg/mL LPC cell ③	94241	877807	9.31449	0.302458	0.340798	400	136.319
6.25 µg/mL LPC cell ③	98631	1581752	16.0371	0.520089	0.586016	400	234.406
12.5 µg/mL LPC cell ③	82221	2840341	34.5452	1.11926	1.26113	400	504.453
25 µg/mL LPC cell ③	87181	4344546	49.8336	1.61419	1.81881	400	727.522
50 µg/mL LPC cell ③	93835	1135270	12.0986	0.392588	0.442352	400	176.941
CTL（DMSO） cell ④	87984	269772	3.06615	0.10018	0.112879	400	45.1514
3.125 µg/mL LPC cell ④	87958	738023	8.39063	0.27255	0.307098	400	122.839
6.25 µg/mL LPC cell ④	89791	1640709	18.2725	0.592458	0.667558	400	267.023
12.5 µg/mL LPC cell ④	93603	3346611	35.7532	1.15836	1.3052	400	522.079
25 µg/mL LPC cell ④	83971	5151813	61.3523	1.98708	2.23897	400	895.587
50 µg/mL LPC cell ④	91907	1416330	15.4105	0.499804	0.563159	400	225.264
QC sample	91493	766497	8.37766	0.27213	0.306625	400	122.65
Values for ACh					*355 µL of sample was diluted by adding 45 µL of KHCO3
Sample	IPHC (area)	ACh (area)	ACh/IPHC	ACh (µM)	Corrected ACh (µM)*	Liquid volume (µL)	ACh (pmol)		Std conc.
blank	ND	ND	-
Std 20 nM	110466	64613	0.584913						2e-08
Std 60 nM	111542	194335	1.74226						6e-08
Std 180 nM	105633	597492	5.6563						1.8e-07
Std 540 nM	103837	1813641	17.4662						5.4e-07
Std 1.62 µM	102443	5376422	52.4821						1.62e-06
QC sample	108160	947140	8.75684	0.273797	0.308503	400	123.401
CTL（DMSO） cell ①	95492	621008	6.50325	0.204434	0.230348	400	92.1392
3.125 µg/mL LPC cell ①	96225	692636	7.19809	0.22582	0.254445	400	101.778
6.25 µg/mL LPC cell ①	92205	777384	8.43104	0.263769	0.297204	400	118.882
12.5 µg/mL LPC cell ①	96497	874647	9.06398	0.28325	0.319155	400	127.662
25 µg/mL LPC cell ①	95123	912256	9.59028	0.299449	0.337407	400	134.963
50 µg/mL LPC cell ①	96392	433997	4.50242	0.142851	0.160959	400	64.3836			slope	intercept
CTL（DMSO） cell ②	99124	592802	5.98041	0.188342	0.212216	400	84.8864			3.07787e-08	4.27258e-09
3.125 µg/mL LPC cell ②	93008	720981	7.75182	0.242863	0.273649	400	109.459
6.25 µg/mL LPC cell ②	97280	739129	7.59795	0.238128	0.268313	400	107.325
12.5 µg/mL LPC cell ②	97866	839716	8.58026	0.268362	0.302379	400	120.952
25 µg/mL LPC cell ②	93028	774274	8.32302	0.260444	0.293458	400	117.383
50 µg/mL LPC cell ②	90830	412843	4.54523	0.144169	0.162444	400	64.9774
CTL（DMSO） cell ③	99446	681257	6.85052	0.215123	0.242392	400	96.9567
3.125 µg/mL LPC cell ③	94241	711552	7.55034	0.236662	0.266662	400	106.665
6.25 µg/mL LPC cell ③	98631	754866	7.65344	0.239835	0.270237	400	108.095
12.5 µg/mL LPC cell ③	82221	672341	8.17724	0.255957	0.288403	400	115.361
25 µg/mL LPC cell ③	87181	871732	9.99911	0.312032	0.351585	400	140.634
50 µg/mL LPC cell ③	93835	295103	3.14491	0.101069	0.11388	400	45.5522
CTL（DMSO） cell ④	87984	592990	6.73975	0.211713	0.23855	400	95.42
3.125 µg/mL LPC cell ④	87958	656000	7.45811	0.233823	0.263463	400	105.385
6.25 µg/mL LPC cell ④	89791	740533	8.2473	0.258113	0.290832	400	116.333
12.5 µg/mL LPC cell ④	93603	766361	8.18736	0.256269	0.288753	400	115.501
25 µg/mL LPC cell ④	83971	910504	10.8431	0.338008	0.380854	400	152.342
50 µg/mL LPC cell ④	91907	326884	3.55668	0.113743	0.128161	400	51.2642
QC sample	91493	820824	8.97144	0.280402	0.315946	400	126.378
Sorted values
Sample	Ch (µM)	Ch (pmol)	Ch, AVE (pmol)	Ch (% CTL)	ACh (µM)	ACh (pmol)	ACh, AVE (pmol)	ACh (% CTL)
CTL（DMSO） cell ①	0.0805175	32.207	46.3559	69.4777	0.230348	92.1392	92.3506	99.7712
CTL（DMSO） cell ②	0.121711	48.6844		105.023	0.212216	84.8864		91.9175
CTL（DMSO） cell ③	0.148451	59.3806		128.097	0.242392	96.9567		104.988
CTL（DMSO） cell ④	0.112879	45.1514		97.4018	0.23855	95.42		103.324
3.125 µg/mL LPC cell ①	0.110451	44.1805	99.5057	95.3073	0.254445	101.778	105.822	110.208
3.125 µg/mL LPC cell ②	0.236709	94.6837		204.254	0.273649	109.459		118.526
3.125 µg/mL LPC cell ③	0.340798	136.319		294.071	0.266662	106.665		115.5
3.125 µg/mL LPC cell ④	0.307098	122.839		264.992	0.263463	105.385		114.114
6.25 µg/mL LPC cell ①	0.139434	55.7737	177.028	120.316	0.297204	118.882	112.659	128.729
6.25 µg/mL LPC cell ②	0.377274	150.909		325.546	0.268313	107.325		116.215
6.25 µg/mL LPC cell ③	0.586016	234.406		505.667	0.270237	108.095		117.048
6.25 µg/mL LPC cell ④	0.667558	267.023		576.029	0.290832	116.333		125.969
12.5 µg/mL LPC cell ①	0.518565	207.426	398.729	447.464	0.319155	127.662	119.869	138.236
12.5 µg/mL LPC cell ②	0.902399	360.96		778.671	0.302379	120.952		130.97
12.5 µg/mL LPC cell ③	1.26113	504.453		1088.22	0.288403	115.361		124.916
12.5 µg/mL LPC cell ④	1.3052	522.079		1126.24	0.288753	115.501		125.068
25 µg/mL LPC cell ①	0.715256	286.103	583.942	617.188	0.337407	134.963	136.33	146.142
25 µg/mL LPC cell ②	1.06639	426.555		920.174	0.293458	117.383		127.106
25 µg/mL LPC cell ③	1.81881	727.522		1569.43	0.351585	140.634		152.283
25 µg/mL LPC cell ④	2.23897	895.587		1931.98	0.380854	152.342		164.96
50 µg/mL LPC cell ①	0.280203	112.081	174.648	241.784	0.160959	64.3836	56.5443	69.7165
50 µg/mL LPC cell ②	0.460766	184.307		397.591	0.162444	64.9774		70.3595
50 µg/mL LPC cell ③	0.442352	176.941		381.701	0.11388	45.5522		49.3253
50 µg/mL LPC cell ④	0.563159	225.264		485.945	0.128161	51.2642		55.5105
Summary statistic
	Ch						ACh
	(µM)		(pmol)		(%)		(µM)		(pmol)		(%)
	AVE	SD	AVE	SD	AVE	SD	AVE	SD	AVE	SD	AVE	SD
CTL	0.11589	0.0280144	46.3559	11.2058	100	24.1733	0.230876	0.0134161	92.3506	5.36645	100	5.81095
3.125 µg/mL LPC	0.248764	0.101897	99.5057	40.7587	214.656	87.9257	0.264555	0.00796938	105.822	3.18775	114.587	3.45179
6.25 µg/mL LPC	0.44257	0.236186	177.028	94.4743	381.89	203.802	0.281646	0.0145418	112.659	5.81671	121.99	6.29851
12.5 µg/mL LPC	0.996824	0.366334	398.729	146.534	860.149	316.106	0.299673	0.0145273	119.869	5.81093	129.798	6.29226
25 µg/mL LPC	1.45985	0.694048	583.942	277.619	1259.69	598.887	0.340826	0.0363933	136.33	14.5573	147.623	15.7631
50 µg/mL LPC	0.43662	0.117039	174.648	46.8157	376.755	100.992	0.141361	0.0242073	56.5443	9.68293	61.2279	10.485

## Sheet: Nobiletin
Cell (intracellular)
Values for Ch					*355 µL of sample was diluted by adding 45 µL of KHCO3
Sample	IPHC (area)	Ch (area)	Ch/IPHC	Ch (µM)	Corrected Ch (µM)*	Liquid volume (µL)	Ch (pmol)		Std conc.
blank	ND	ND	-
Std 20 nM	146325	115241	0.787569						2e-08
Std 60 nM	123589	262106	2.12079						6e-08
Std 180 nM	126009	771541	6.1229						1.8e-07
Std 540 nM	117748	2291706	19.4628						5.4e-07
Std 1.62 µM	116447	6595136	56.6364						1.62e-06
QC sample	132983	1109660	8.34437	0.235843	0.265739	400	106.295
CTL cell ①	121461	323628	2.66446	0.073489	0.0828045	400	33.1218
100 µM nobiletin cell ①	121538	376110	3.09459	0.0857837	0.0966577	400	38.6631
CTL cell ②	115169	587902	5.10469	0.14324	0.161397	400	64.559
100 µM nobiletin cell ②	112117	429682	3.83244	0.106874	0.120422	400	48.1688
CTL cell ③	103874	603994	5.81468	0.163534	0.184264	400	73.7057
100 µM nobiletin cell ③	115758	445341	3.84717	0.107296	0.120896	400	48.3585			slope	intercept
QC sample	114221	950151	8.31853	0.235104	0.264906	400	105.962			2.85839e-08	-2.6716e-09
Values for ACh					*355 µL of sample was diluted by adding 45 µL of KHCO3
Sample	IPHC (area)	ACh (area)	ACh/IPHC	ACh (µM)	Corrected ACh (µM)*	Liquid volume (µL)	ACh (pmol)		Std conc.
blank	ND	ND	-
Std 20 nM	146325	71556	0.489021						2e-08
Std 60 nM	123589	249264	2.01688						6e-08
Std 180 nM	126009	779820	6.18861						1.8e-07
Std 540 nM	117748	2360481	20.0469						5.4e-07
Std 1.62 µM	116447	6805236	58.4406						1.62e-06
QC sample	132983	1206838	9.07513	0.253324	0.321115	400	128.446
CTL cell ①	121461	1755735	14.4551	0.401751	0.509262	400	203.705
100 µM nobiletin cell ①	121538	1984817	16.3308	0.453499	0.574858	400	229.943
CTL cell ②	115169	1650518	14.3313	0.398334	0.50493	400	201.972
100 µM nobiletin cell ②	112117	1791112	15.9754	0.443692	0.562427	400	224.971
CTL cell ③	103874	1567182	15.0873	0.419192	0.531371	400	212.548
100 µM nobiletin cell ③	115758	1780574	15.3819	0.427318	0.541671	400	216.668			slope	intercept
QC sample	114221	1033577	9.04892	0.252601	0.320198	400	128.079			2.75887e-08	2.95309e-09
Sorted values
Sample	Ch (µM)	Ch (pmol)	Ch, AVE (pmol)	Ch (% CTL)	ACh (µM)	ACh (pmol)	ACh, AVE (pmol)	ACh (% CTL)
CTL cell ①	0.0828045	33.1218	57.1288	57.9774	0.509262	203.705	206.075	98.8498
CTL cell ②	0.161397	64.559		113.006	0.50493	201.972		98.009
CTL cell ③	0.184264	73.7057		129.017	0.531371	212.548		103.141
100 µM nobiletin cell ①	0.0966577	38.6631	45.0635	67.677	0.574858	229.943	223.861	111.582
100 µM nobiletin cell ②	0.120422	48.1688		84.3161	0.562427	224.971		109.169
100 µM nobiletin cell ③	0.120896	48.3585		84.6482	0.541671	216.668		105.141
Summary statistic
	Ch						ACh
	(µM)		(pmol)		(%)		(µM)		(pmol)		(%)
	AVE	SD	AVE	SD	AVE	SD	AVE	SD	AVE	SD	AVE	SD
CTL	0.142822	0.0532194	57.1288	21.2877	100	37.2627	0.515187	0.0141815	206.075	5.67261	100	2.75269
100 µM nobiletin	0.112659	0.0138593	45.0635	5.54371	78.8804	9.70387	0.559652	0.0167666	223.861	6.70664	108.631	3.25447

## Sheet: Muscarine
Cell (intracellular)
Values for Ch					*355 µL of sample was diluted by adding 45 µL of KHCO3
Sample	IPHC (area)	Ch (area)	Ch/IPHC	Ch (µM)	Corrected Ch (µM)*	Liquid volume (µL)	Ch (pmol)		Std conc.
blank	ND	ND	-
Std 20 nM	191201	108273	0.566278						2e-08
Std 40 nM	191934	213427	1.11198						4e-08
Std 200 nM	190772	1060523	5.55911						2e-07
Std 400 nM	187433	2113519	11.2761						4e-07
Std 2 µM	186814	9925693	53.1314						2e-06
CTL cell ①	172556	224503	1.30104	0.0402732	0.0453782	400	18.1513
100 µM muscarine cell ①	182872	231937	1.2683	0.0390374	0.0439858	400	17.5943
CTL cell ②	172047	306535	1.78169	0.0584148	0.0658195	400	26.3278
100 µM muscarine cell ②	169232	323020	1.90874	0.0632101	0.0712226	400	28.4891
CTL cell ③	171069	379991	2.22127	0.0750063	0.0845142	400	33.8057
100 µM muscarine cell ③	169942	318914	1.8766	0.0619972	0.069856	400	27.9424
										slope	intercept
										3.7744e-08	-8.83345e-09
Values for ACh					*355 µL of sample was diluted by adding 45 µL of KHCO3
Sample	IPHC (area)	ACh (area)	ACh/IPHC	ACh (µM)	Corrected ACh (µM)*	Liquid volume (µL)	ACh (pmol)		Std conc.
blank	ND	ND	-
Std 20 nM	191201	79496	0.415772						2e-08
Std 40 nM	191934	169705	0.884184						4e-08
Std 200 nM	190772	893462	4.6834						2e-07
Std 400 nM	187433	1784443	9.52043						4e-07
Std 2 µM	186814	8773816	46.9655						2e-06
CTL cell ①	172556	592390	3.43303	0.146404	0.164962	400	65.985
100 µM muscarine cell ①	182872	860109	4.70334	0.200464	0.225875	400	90.3499
CTL cell ②	172047	752858	4.37589	0.186529	0.210173	400	84.0692
100 µM muscarine cell ②	169232	793313	4.68772	0.199799	0.225126	400	90.0504
CTL cell ③	171069	628922	3.67642	0.156762	0.176633	400	70.6533
100 µM muscarine cell ③	169942	795439	4.68065	0.199498	0.224787	400	89.9147
										slope	intercept
										4.25563e-08	3.06881e-10
Sorted values
Sample	Ch (µM)	Ch (pmol)	Ch, AVE (pmol)	Ch (% CTL)	ACh (µM)	ACh (pmol)	ACh, AVE (pmol)	ACh (% CTL)
CTL cell ①	0.0453782	18.1513	26.0949	69.5587	0.164962	65.985	73.5692	89.6911
CTL cell ②	0.0658195	26.3278		100.892	0.210173	84.0692		114.272
CTL cell ③	0.0845142	33.8057		129.549	0.176633	70.6533		96.0366
100 µM muscarine cell ①	0.0439858	17.5943	24.6752	67.4243	0.225875	90.3499	90.105	122.809
100 µM muscarine cell ②	0.0712226	28.4891		109.175	0.225126	90.0504		122.402
100 µM muscarine cell ③	0.069856	27.9424		107.08	0.224787	89.9147		122.218
Summary statistic
	Ch						ACh
	(µM)		(pmol)		(%)		(µM)		(pmol)		(%)
	AVE	SD	AVE	SD	AVE	SD	AVE	SD	AVE	SD	AVE	SD
CTL	0.0652373	0.0195745	26.0949	7.82978	100	30.005	0.183923	0.0234703	73.5692	9.38812	100	12.761
100 µM muscarine	0.0616881	0.0153459	24.6752	6.13836	94.5596	23.5232	0.225262	0.000556675	90.105	0.22267	122.477	0.302668

## Sheet: Glycerophosphocholine
Cell (intracellular)
Values for Ch					*355 µL of sample was diluted by adding 45 µL of KHCO3
Sample	IPHC (area)	Ch (area)	Ch/IPHC	Ch (µM)	Corrected Ch (µM)*	Liquid volume (µL)	Ch (pmol)		Std conc.
blank	ND	ND	-
Std 20 nM	98995	75053	0.758149						2e-08
Std 60 nM	99904	206285	2.06483						6e-08
Std 180 nM	95488	591872	6.19839						1.8e-07
Std 540 nM	92988	1748155	18.7998						5.4e-07
Std 1.62 µM	96822	5083693	52.5056						1.62e-06
QC sample	103600	859036	8.29185	0.243718	0.274612	400	109.845
CTL cell ①	100218	247699	2.4716	0.0638122	0.0719011	400	28.7604
100 µM GPC cell ①	95604	210865	2.20561	0.0555902	0.0626369	400	25.0547
CTL cell ②	98371	243384	2.47414	0.0638908	0.0719896	400	28.7958
100 µM GPC cell ②	92668	327156	3.53041	0.0965403	0.108778	400	43.5111
CTL cell ③	91416	194616	2.12891	0.0532193	0.0599654	400	23.9862
100 µM GPC cell ③	90899	291144	3.20294	0.0864181	0.0973725	400	38.949			slope	intercept
QC sample	90037	764539	8.49139	0.249886	0.281562	400	112.625			3.09104e-08	-1.2586e-08
Values for ACh					*355 µL of sample was diluted by adding 45 µL of KHCO3
Sample	IPHC (area)	ACh (area)	ACh/IPHC	ACh (µM)	Corrected ACh (µM)*	Liquid volume (µL)	ACh (pmol)		Std conc.
blank	ND	ND	-
Std 20 nM	98995	48512	0.490045						2e-08
Std 60 nM	99904	178561	1.78733						6e-08
Std 180 nM	95488	588648	6.16463						1.8e-07
Std 540 nM	92988	1829058	19.6698						5.4e-07
Std 1.62 µM	96822	5418677	55.9653						1.62e-06
QC sample	103600	990460	9.56042	0.275073	0.309941	400	123.976
CTL cell ①	100218	870253	8.6836	0.249822	0.28149	400	112.596
100 µM GPC cell ①	95604	877336	9.17677	0.264025	0.297492	400	118.997
CTL cell ②	98371	831209	8.44974	0.243088	0.273902	400	109.561
100 µM GPC cell ②	92668	792172	8.5485	0.245932	0.277106	400	110.842
CTL cell ③	91416	833222	9.11462	0.262235	0.295476	400	118.19
100 µM GPC cell ③	90899	847007	9.31811	0.268095	0.302079	400	120.831			slope	intercept
QC sample	90037	865658	9.61447	0.276629	0.311695	400	124.678			2.87976e-08	-2.44806e-10
Sorted values
Sample	Ch (µM)	Ch (pmol)	Ch, AVE (pmol)	Ch (% CTL)	ACh (µM)	ACh (pmol)	ACh, AVE (pmol)	ACh (% CTL)
CTL cell ①	0.0719011	28.7604	27.1808	105.812	0.28149	112.596	113.449	99.2481
CTL cell ②	0.0719896	28.7958		105.942	0.273902	109.561		96.5726
CTL cell ③	0.0599654	23.9862		88.2467	0.295476	118.19		104.179
100 µM GPC cell ①	0.0626369	25.0547	35.8383	92.1781	0.297492	118.997	116.89	104.89
100 µM GPC cell ②	0.108778	43.5111		160.08	0.277106	110.842		97.7025
100 µM GPC cell ③	0.0973725	38.949		143.296	0.302079	120.831		106.507
Summary statistic
	Ch						ACh
	(µM)		(pmol)		(%)		(µM)		(pmol)		(%)
	AVE	SD	AVE	SD	AVE	SD	AVE	SD	AVE	SD	AVE	SD
CTL	0.067952	0.00691675	27.1808	2.7667	100	10.1789	0.283622	0.010944	113.449	4.3776	100	3.85865
100 µM GPC	0.0895957	0.0240334	35.8383	9.61337	131.851	35.3682	0.292226	0.0132932	116.89	5.3173	103.033	4.68695

## Sheet: Phosphatidylcholine
Cell (intracellular)
Values for Ch					*355 µL of sample was diluted by adding 45 µL of KHCO3
Sample	IPHC (area)	Ch (area)	Ch/IPHC	Ch (µM)	Corrected Ch (µM)*	Liquid volume (µL)	Ch (pmol)		Std conc.
blank	ND	ND	-
Std 20 nM	88303	163926	1.8564						2e-08
Std 60 nM	89171	230356	2.58331						6e-08
Std 180 nM	86981	589336	6.77546						1.8e-07
Std 540 nM	82822	1562772	18.869						5.4e-07
Std 1.62 µM	82657	4230164	51.1773						1.62e-06
CTL（EtOH） cell ①	80752	201431	2.49444	0.0401954	0.0452906	400	18.1162
100 µg/mL PC cell ①	80242	341806	4.25969	0.0971392	0.109453	400	43.7811
CTL（EtOH） cell ②	79554	358171	4.50224	0.104963	0.118269	400	47.3074
100 µg/mL PC cell ②	88451	605581	6.84651	0.180586	0.203477	400	81.3907
CTL（EtOH） cell ③	81459	401514	4.92903	0.118731	0.133781	400	53.5126
100 µg/mL PC cell ③	74870	598215	7.99005	0.217474	0.245041	400	98.0165
										slope	intercept
										3.22582e-08	-4.02709e-08
Values for ACh					*355 µL of sample was diluted by adding 45 µL of KHCO3
Sample	IPHC (area)	ACh (area)	ACh/IPHC	ACh (µM)	Corrected ACh (µM)*	Liquid volume (µL)	ACh (pmol)		Std conc.
blank	ND	ND	-
Std 20 nM	88303	47997	0.543549						2e-08
Std 60 nM	89171	163135	1.82946						6e-08
Std 180 nM	86981	523671	6.02052						1.8e-07
Std 540 nM	82822	1532162	18.4995						5.4e-07
Std 1.62 µM	82657	4374083	52.9185						1.62e-06
CTL（EtOH） cell ①	80752	666859	8.25811	0.248685	0.280208	400	112.083
100 µg/mL PC cell ①	80242	775517	9.66473	0.291648	0.328618	400	131.447
CTL（EtOH） cell ②	79554	740930	9.31355	0.280922	0.316532	400	126.613
100 µg/mL PC cell ②	88451	793886	8.97543	0.270594	0.304895	400	121.958
CTL（EtOH） cell ③	81459	713749	8.76206	0.264077	0.297552	400	119.021
100 µg/mL PC cell ③	74870	733943	9.8029	0.295868	0.333373	400	133.349
										slope	intercept
										3.05438e-08	-3.54967e-09
Sorted values
Sample	Ch (µM)	Ch (pmol)	Ch, AVE (pmol)	Ch (% CTL)	ACh (µM)	ACh (pmol)	ACh, AVE (pmol)	ACh (% CTL)
CTL（EtOH） cell ①	0.0452906	18.1162	39.6454	45.6956	0.280208	112.083	119.239	93.9989
CTL（EtOH） cell ②	0.118269	47.3074		119.326	0.316532	126.613		106.184
CTL（EtOH） cell ③	0.133781	53.5126		134.978	0.297552	119.021		99.8171
100 µg/mL PC cell ①	0.109453	43.7811	74.3961	110.432	0.328618	131.447	128.918	110.238
100 µg/mL PC cell ②	0.203477	81.3907		205.297	0.304895	121.958		102.28
100 µg/mL PC cell ③	0.245041	98.0165		247.233	0.333373	133.349		111.834
Summary statistic
	Ch						ACh
	(µM)		(pmol)		(%)		(µM)		(pmol)		(%)
	AVE	SD	AVE	SD	AVE	SD	AVE	SD	AVE	SD	AVE	SD
CTL	0.0991135	0.047253	39.6454	18.9012	100	47.6756	0.298097	0.0181679	119.239	7.26715	100	6.09461
100 µg/mL PC	0.18599	0.0694651	74.3961	27.786	187.654	70.0864	0.322295	0.0152553	128.918	6.10213	108.117	5.11756

## Sheet: Cytisine
Cell (intracellular)
Values for Ch					*355 µL of sample was diluted by adding 45 µL of KHCO3
Sample	IPHC (area)	Ch (area)	Ch/IPHC	Ch (µM)	Corrected Ch (µM)*	Liquid volume (µL)	Ch (pmol)		Std conc.
blank	ND	ND	-
Std 20 nM	151923	101010	0.664876						2e-08
Std 60 nM	157362	298766	1.89859						6e-08
Std 180 nM	156796	860710	5.48936						1.8e-07
Std 540 nM	147509	2569128	17.4168						5.4e-07
Std 1.62 µM	145306	7296449	50.2144						1.62e-06
CTL（DMSO） cell ①	152250	373818	2.45529	0.0751723	0.0847012	400	33.8805
50 nM cytisine cell ①	146354	373284	2.55056	0.0782435	0.0881617	400	35.2647
500 nM cytisine cell ①	145542	358612	2.46398	0.0754523	0.0850167	400	34.0067
5000 nM cytisine cell ①	148458	306937	2.0675	0.0626707	0.0706149	400	28.246
CTL（DMSO） cell ②	134911	471395	3.49412	0.108662	0.122436	400	48.9745
50 nM cytisine cell ②	124105	460643	3.71172	0.115677	0.130341	400	52.1362
500 nM cytisine cell ②	127195	474545	3.73085	0.116294	0.131035	400	52.4141			slope	intercept
5000 nM cytisine cell ②	138838	533333	3.84141	0.119858	0.135051	400	54.0205			3.22381e-08	-3.98161e-09
CTL（DMSO） cell ③	134716	431430	3.20251	0.0992614	0.111844	400	44.7376
50 nM cytisine cell ③	130195	442310	3.39729	0.105541	0.118919	400	47.5676
500 nM cytisine cell ③	131248	519841	3.96075	0.123706	0.139387	400	55.7547
5000 nM cytisine cell ③	139608	481635	3.44991	0.107237	0.12083	400	48.3322
Values for ACh					*355 µL of sample was diluted by adding 45 µL of KHCO3
Sample	IPHC (area)	ACh (area)	ACh/IPHC	ACh (µM)	Corrected ACh (µM)*	Liquid volume (µL)	ACh (pmol)		Std conc.
blank	ND	ND	-
Std 20 nM	151923	77760	0.511838						2e-08
Std 60 nM	157362	314574	1.99905						6e-08
Std 180 nM	156796	896969	5.72061						1.8e-07
Std 540 nM	147509	2722272	18.455						5.4e-07
Std 1.62 µM	145306	7786209	53.5849						1.62e-06
CTL（DMSO） cell ①	152250	1697013	11.1462	0.336069	0.378669	400	151.468
50 nM cytisine cell ①	146354	1669787	11.4092	0.343996	0.387601	400	155.041
500 nM cytisine cell ①	145542	1739589	11.9525	0.36037	0.406051	400	162.42
5000 nM cytisine cell ①	148458	1633007	10.9998	0.331655	0.373696	400	149.479
CTL（DMSO） cell ②	134911	1654147	12.261	0.36967	0.416529	400	166.612
50 nM cytisine cell ②	124105	1552452	12.5092	0.377149	0.424957	400	169.983
500 nM cytisine cell ②	127195	1465990	11.5255	0.347502	0.391551	400	156.62			slope	intercept
5000 nM cytisine cell ②	138838	1658947	11.9488	0.360259	0.405926	400	162.37			3.01405e-08	1.16416e-10
CTL（DMSO） cell ③	134716	1585242	11.7673	0.354788	0.399761	400	159.905
50 nM cytisine cell ③	130195	1702859	13.0793	0.394333	0.444319	400	177.727
500 nM cytisine cell ③	131248	1642884	12.5174	0.377397	0.425236	400	170.094
5000 nM cytisine cell ③	139608	1564346	11.2053	0.337849	0.380675	400	152.27
Sorted values
Sample	Ch (µM)	Ch (pmol)	Ch, AVE (pmol)	Ch (% CTL)	ACh (µM)	ACh (pmol)	ACh, AVE (pmol)	ACh (% CTL)
CTL（DMSO） cell ①	0.0847012	33.8805	42.5308	79.661	0.378669	151.468	159.328	95.0666
CTL（DMSO） cell ②	0.122436	48.9745		115.151	0.416529	166.612		104.571
CTL（DMSO） cell ③	0.111844	44.7376		105.188	0.399761	159.905		100.362
50 nM cytisine cell ①	0.0881617	35.2647	44.9895	82.9155	0.387601	155.041	167.584	97.3091
50 nM cytisine cell ②	0.130341	52.1362		122.584	0.424957	169.983		106.687
50 nM cytisine cell ③	0.118919	47.5676		111.843	0.444319	177.727		111.548
500 nM cytisine cell ①	0.0850167	34.0067	47.3918	79.9577	0.406051	162.42	163.045	101.941
500 nM cytisine cell ②	0.131035	52.4141		123.238	0.391551	156.62		98.3006
500 nM cytisine cell ③	0.139387	55.7547		131.092	0.425236	170.094		106.757
5000 nM cytisine cell ①	0.0706149	28.246	43.5329	66.4129	0.373696	149.479	154.706	93.8181
5000 nM cytisine cell ②	0.135051	54.0205		127.015	0.405926	162.37		101.909
5000 nM cytisine cell ③	0.12083	48.3322		113.64	0.380675	152.27		95.5701
Summary statistic
	Ch						ACh
	(µM)		(pmol)		(%)		(µM)		(pmol)		(%)
	AVE	SD	AVE	SD	AVE	SD	AVE	SD	AVE	SD	AVE	SD
CTL	0.106327	0.019463	42.5308	7.78521	100	18.3049	0.39832	0.018971	159.328	7.5884	100	4.76275
50 nM cytisine	0.112474	0.0218156	44.9895	8.72624	105.781	20.5174	0.418959	0.0288304	167.584	11.5322	105.182	7.238
500 nM cytisine	0.11848	0.029279	47.3918	11.7116	111.429	27.5367	0.407613	0.0168967	163.045	6.75869	102.333	4.242
5000 nM cytisine	0.108832	0.0338523	43.5329	13.5409	102.356	31.8379	0.386766	0.016956	154.706	6.78239	97.0992	4.25687

## Sheet: Phosphatidylserine
Cell (intracellular)
Values for Ch					*355 µL of sample was diluted by adding 45 µL of KHCO3
Sample	IPHC (area)	Ch (area)	Ch/IPHC	Ch (µM)	Corrected Ch (µM)*	Liquid volume (µL)	Ch (pmol)		Std conc.
blank	ND	ND	-
Std 20 nM	116807	66298	0.567586						2e-08
Std 60 nM	108929	198609	1.82329						6e-08
Std 180 nM	107122	585331	5.46415						1.8e-07
Std 540 nM	110382	1752353	15.8754						5.4e-07
Std 1.62 µM	103249	4998618	48.4132						1.62e-06
CTL（EtOH） cell ①	119587	341453	2.85527	0.0964608	0.108688	400	43.4753
100 µg/mL phosphatidylserine cell ①	91345	299487	3.27864	0.110637	0.124662	400	49.8647
CTL（EtOH） cell ②	106653	663281	6.21906	0.209098	0.235603	400	94.2413
100 µg/mL phosphatidylserine cell ②	90295	450936	4.99403	0.168078	0.189383	400	75.7533
CTL（EtOH） cell ③	113801	718773	6.31605	0.212346	0.239263	400	95.7051
100 µg/mL phosphatidylserine cell ③	95239	402166	4.2227	0.14225	0.160281	400	64.1125
										slope	intercept
										3.34852e-08	8.51561e-10
Values for ACh					*355 µL of sample was diluted by adding 45 µL of KHCO3
Sample	IPHC (area)	ACh (area)	ACh/IPHC	ACh (µM)	Corrected ACh (µM)*	Liquid volume (µL)	ACh (pmol)		Std conc.
blank	ND	ND	-
Std 20 nM	116807	62765	0.537339						2e-08
Std 60 nM	108929	200791	1.84332						6e-08
Std 180 nM	107122	613365	5.72585						1.8e-07
Std 540 nM	110382	1848521	16.7466						5.4e-07
Std 1.62 µM	103249	5355977	51.8744						1.62e-06
CTL（EtOH） cell ①	119587	998346	8.34828	0.265742	0.299428	400	119.771
100 µg/mL phosphatidylserine cell ①	91345	896698	9.81661	0.311543	0.351034	400	140.414
CTL（EtOH） cell ②	106653	1106812	10.3777	0.329044	0.370754	400	148.301
100 µg/mL phosphatidylserine cell ②	90295	903150	10.0022	0.317332	0.357557	400	143.023
CTL（EtOH） cell ③	113801	1163153	10.2209	0.324154	0.365244	400	146.098
100 µg/mL phosphatidylserine cell ③	95239	854011	8.96703	0.285042	0.321175	400	128.47
										slope	intercept
										3.11921e-08	5.34204e-09
Sorted values
Sample	Ch (µM)	Ch (pmol)	Ch, AVE (pmol)	Ch (% CTL)	ACh (µM)	ACh (pmol)	ACh, AVE (pmol)	ACh (% CTL)
CTL（EtOH） cell ①	0.108688	43.4753	77.8072	55.8756	0.299428	119.771	138.057	86.755
CTL（EtOH） cell ②	0.235603	94.2413		121.121	0.370754	148.301		107.421
CTL（EtOH） cell ③	0.239263	95.7051		123.003	0.365244	146.098		105.824
100 µg/mL phosphatidylserine cell ①	0.124662	49.8647	63.2435	64.0875	0.351034	140.414	137.302	101.707
100 µg/mL phosphatidylserine cell ②	0.189383	75.7533		97.3602	0.357557	143.023		103.597
100 µg/mL phosphatidylserine cell ③	0.160281	64.1125		82.3991	0.321175	128.47		93.0558
Summary statistic
	Ch						ACh
	(µM)		(pmol)		(%)		(µM)		(pmol)		(%)
	AVE	SD	AVE	SD	AVE	SD	AVE	SD	AVE	SD	AVE	SD
CTL	0.194518	0.0743534	77.8072	29.7413	100	38.2244	0.345142	0.0396852	138.057	15.8741	100	11.4982
100 µg/mL phosphatidylserine	0.158109	0.0324154	63.2435	12.9662	81.2823	16.6645	0.343255	0.0193986	137.302	7.75942	99.4533	5.62046
